# Supplementary material for: Effects of Drought Stress on the Morphological Structure and Flower Organ Physiological Characteristics of Camellia oleifera Flower Buds
Source: Plants (Basel). 2023 Jul 7;12(13):2585. doi: 10.3390/plants12132585 (PMC10346383; doi:10.3390/plants12132585)
Supplement: Supplementary file 1 [file plants-12-02585-s001.zip]

Archive with 1 entries (1 files):
- plants-2425711-supplementary.pdf
